# Supplementary material for: Stress exposure alters brain mRNA expression of the genes involved in insulin signalling, an effect modified by a high fat/high fructose diet and cinnamon supplement
Source: PLoS One. 2018 May 29;13(5):e0197094. doi: 10.1371/journal.pone.0197094 (PMC5973592; doi:10.1371/journal.pone.0197094)
Supplement: S1 Table — (XLSX) [file pone.0197094.s001.xlsx]

## Sheet: Molecular Biology
S1 Table. Data related to molecular biology analysis. The 3 factors are: Diet (Highfat vs. Normal), Supplement (Cinnamon vs. Control) and Stress (Rest vs. Stress). The 2 brain areas are hippocampus (Hippo) and frontal cortex (Cortex).
N° rat	Diet	Cinnamon	Stress	Hippo IR	Hippo IRS1	Hippo IRS2	Hippo Akt1	Hippo Glut1	Hippo Glut3	Hippo Gys1	Hippo GsK3	Hippo Pten	Hippo Srebf1	Hippo apoE	Hippo Tau	Hippo App	Hippo Sirt1	Cortex IR	Cortex IRS1	Cortex IRS2	Cortex Akt1	Cortex Glut1	Cortex Glut3	Cortex Gys1	Cortex GsK3	Cortex Pten	Cortex Srebf1	Cortex apoE	Cortex Tau	Cortex App	Cortex Sirt1
1	Highfat	Cinnamon	Rest	2.4	1.12	1.57	1.48	1.13	1.04	1.48	1.03	1.1	1.8	0.9	1.53	1.26	1.36	1.26	1.14	1.26	1.17	1.12	1.04	1.24	1.08	0.97	1.44	1.2	1.2	1.18	0.9
2	Highfat	Cinnamon	Stress	2.85	1.37	1.73	1.26	0.9	0.71	1.17	1.2	1.95	1.8	1.56	2.38	1.33	1.1	1.7	1.1	1.82	0.86	0.88	0.88	0.76	1.32	1.8	1.87	1.54	2.08	2.05	1
3	Highfat	Cinnamon	Rest	3.21	1.38	1.35	1.58	1.71	0.68	1.28	1.26	0.82	1.35	0.72	1.78	1.54	0.8	1.43	0.91	1.46	0.74	1.04	0.76	1.12	0.9	1.1	1.2	1.05	1.32	1	1.02
4	Highfat	Control	Rest	3.3	1.12	1.41	0.85	0.83	0.88	1	1.2	1.43	1.46	1.32	1.87	1.47	0.9	1.9	1.32	1.26	0.95	0.88	0.93	0.85	1.15	1.65	1.61	1.54	1.68	1.7	0.83
5	Highfat	Control	Stress	2.94	1.06	1.8	1.08	0.71	0.6	0.94	1.26	2.73	1.65	1.74	2.55	1.96	0.76	2.1	1.56	2.1	0.66	0.68	0.48	0.78	1.56	2.62	1.53	2.1	2.56	2.1	0.8
6	Highfat	Control	Rest	2.85	1.38	1.53	0.79	0.62	0.75	0.72	0.92	1.09	1.42	1.11	1.51	1.3	0.73	1.58	1.14	1.54	0.92	0.76	0.88	0.79	1.31	1.27	1.67	1.47	1.84	1.71	1
7	Normal	Cinnamon	Rest	0.98	1.1	1.1	1	1.08	1.2	1.4	0.97	1	1.1	1	0.95	0.87	1.1	1.02	1.2	1	1.1	1	1.2	1.5	0.9	1.3	0.95	1.2	0.97	0.8	1.2
8	Normal	Cinnamon	Stress	2.1	1	1.3	0.9	1.6	0.9	1.06	1.3	2.2	0.8	1.5	1.8	1.4	0.7	1.7	1	1.1	1	1.4	1	1	1.4	1.8	1.1	1.6	1.5	1.6	0.83
9	Normal	Cinnamon	Rest	1.3	1.05	1.05	1.3	1.1	1.05	1.9	1	0.84	0.97	1.2	1.06	0.9	0.9	1.2	1	1.06	1.2	1.2	1	1.3	0.88	0.9	1	1.2	1.15	1	0.81
10	Normal	Control	Rest	1.1	1.05	1.15	1.07	1	1.1	1	1.1	1.1	1.03	0.93	1.05	1	1.05	1.1	1	0.88	1	1.04	1	0.95	1.15	1	1	1	1	1.1	1
11	Normal	Control	Stress	1.6	2	1.7	1.7	1.3	1.2	1.6	1.1	1.27	1.1	1.2	0.9	1.2	1.2	1.2	1.7	1.4	1.5	1.2	1.1	1.3	1.08	1.2	1.1	1.3	1.1	1.3	1.15
12	Normal	Control	Rest	0.95	0.9	0.8	0.88	0.97	0.9	0.9	0.93	0.84	0.93	1	1	0.92	0.95	0.95	0.95	1.1	0.9	0.92	0.9	0.93	0.94	0.94	0.94	0.94	1.1	0.9	1.05
13	Highfat	Control	Rest	2.49	1.12	1.3	1.03	0.72	0.68	0.92	1.06	1.23	1.3	1.09	2	1.2	0.89	2.1	1.3	1.2	0.75	0.7	0.68	0.71	1.08	1.2	1.83	1.2	1.36	1.36	0.78
14	Highfat	Control	Stress	2.88	1.5	1.65	0.86	0.9	0.84	0.81	1.24	1.26	1.56	1.23	1.41	1.33	0.78	1.54	1.02	1.47	0.85	0.81	0.84	0.87	1.41	1.58	1.47	1.26	1.4	1.53	0.8
15	Highfat	Control	Rest	3.9	1.38	1.74	0.63	0.94	0.84	0.72	1.09	2.08	1.95	2.1	1.3	1.2	0.89	1.71	1.26	1.68	0.98	1.1	1.04	0.87	1.38	2	1.78	2.24	2.14	2.32	0.68
16	Normal	Cinnamon	Rest	0.88	1.2	1.2	0.86	1.2	1.3	2	1.2	0.85	1	0.85	1.1	0.83	1.2	0.81	1.2	1.3	0.85	1.15	1.25	1.6	1.05	0.95	1.1	0.96	1.1	0.9	1.2
17	Normal	Cinnamon	Stress	1.9	1.2	2	0.79	1.5	0.7	0.9	1.3	1.6	0.7	1.3	0.69	0.9	1.3	1.5	1.2	1.4	0.7	1.2	0.83	1.04	1.25	1.5	0.7	1.5	0.9	0.8	1
18	Normal	Cinnamon	Rest	1.05	1.2	1.2	1.15	0.96	0.92	1.6	0.93	0.93	1.1	0.9	0.96	0.9	0.9	1.1	1.2	1.03	1.1	0.9	0.97	1.7	0.86	1.3	0.9	0.95	0.92	0.9	0.8
19	Normal	Control	Rest	0.83	1	1	1.1	1.1	1.08	1.1	0.94	0.95	1	0.98	1.07	1.1	0.95	0.83	1.05	0.95	1.2	1.1	1.18	1.17	1	0.93	1.04	0.9	1.03	1	0.9
20	Normal	Control	Stress	2.7	1.6	1.3	1.3	1.7	1.1	1.6	1.2	1.4	1.05	1.2	1.3	1.2	0.9	1.7	1.3	1.2	1.3	1.5	1.3	1.4	1.23	1.4	1.2	1.2	1.2	1.3	1.08
21	Normal	Control	Rest	0.96	1.1	1.2	0.95	0.95	0.93	0.93	1.1	0.97	0.9	1.1	0.9	0.94	1.05	0.96	1	1.15	0.96	0.94	0.95	1	1.09	1	0.94	1.05	0.92	0.85	1.1
22	Highfat	Cinnamon	Rest	2.25	1.08	1.2	0.85	0.6	1.12	1.03	0.84	0.76	1.65	1.32	1.36	1.05	1.27	1.45	1.26	1.22	1.08	1.12	0.88	1.32	1.1	1.2	1.61	1.1	1.4	1.4	0.72
23	Highfat	Cinnamon	Stress	2.49	0.75	1.8	1.35	0.88	0.88	1.03	1.32	1.77	1.65	1.32	1.44	1.61	0.83	2	1	1.37	1	0.92	0.68	1	1.02	1.6	1.78	1.68	2.2	1.5	0.8
24	Highfat	Cinnamon	Rest	2.85	1.31	1.58	1.08	1.12	1.2	1.53	1.38	1.17	1.2	0.72	1.78	1.45	1.44	1.54	1.02	1.43	0.81	0.68	1.04	0.78	1.28	1.54	2	1.5	1.64	1.12	1.14
25	Normal	Cinnamon	Rest	1.06	0.9	0.9	1.2	0.9	0.95	1.8	1.2	0.88	1.06	1.2	1.1	1.1	1	1	0.95	0.95	1.25	0.95	0.83	1.5	1.1	0.98	0.8	1.2	1.03	1.1	1.15
26	Normal	Cinnamon	Stress	1.2	1.1	0.85	0.84	1.05	1.2	1	0.9	2.3	0.35	1.5	1.5	1.3	0.8	1.1	0.9	0.92	0.68	0.9	1.2	0.95	0.85	2.1	0.8	1.7	1.5	1.7	0.9
27	Normal	Cinnamon	Rest	0.95	1.1	1.1	0.9	1.18	1.1	1.5	1	0.86	0.97	1	1.2	0.88	1.1	0.82	1.2	1.24	0.8	1.2	1.15	1.6	0.9	0.97	0.95	1.3	1.2	0.9	1.2
28	Normal	Control	Rest	1.05	0.9	0.9	1	0.94	0.91	1.2	1.03	1.06	1.06	0.96	1.05	1.1	0.92	1.05	0.95	0.94	1.04	0.9	0.89	1.11	0.93	1.02	0.96	1	1	1.2	1.05
29	Normal	Control	Stress	1.26	1.8	1.2	0.95	1.6	0.88	1.7	0.9	1.36	1.25	1.4	1.4	0.75	0.85	1.1	1.6	1.1	0.8	1.4	0.83	1.41	0.83	1.28	1.3	1.5	1.05	0.75	0.8
30	Normal	Control	Rest	1.08	1	0.9	0.96	1.11	1.18	1.05	0.95	0.98	1.1	0.93	0.93	0.92	0.98	1.08	1	1.03	0.93	1.2	1.13	1.08	0.97	0.95	1.04	0.95	0.9	0.95	1
31	Highfat	Cinnamon	Rest	2.1	0.93	1.42	1.53	1.2	0.76	1.6	0.94	0.83	1.59	1.02	1.22	1.16	1.27	1.62	1.32	1.12	1.35	1.2	0.68	1.24	0.9	1.2	1.27	1	1.18	1.4	0.8
32	Highfat	Cinnamon	Stress	3.15	0.93	1.42	0.81	0.71	0.96	1.35	1.09	1.89	1.35	1.68	1.87	1.75	1.06	1.44	1.38	1.2	1.08	0.76	0.76	0.91	1.14	1.47	1.53	1.26	1.76	1.9	0.68
33	Highfat	Cinnamon	Rest	2.7	1.12	1.4	1.62	0.6	0.69	1.24	0.86	0.97	1.8	0.96	1.37	1.13	0.89	1.35	1.1	1.34	0.75	0.66	0.94	1.22	1.2	1.59	1.8	1.35	1.12	1.3	1.2
34	Highfat	Control	Rest	3.15	1.16	1.43	1.03	0.7	0.75	1.08	1.34	1.37	1.55	1.09	1.78	1.68	0.74	1.71	1.1	1.25	0.94	0.76	0.7	0.91	1.26	1.44	1.58	1.54	1.52	1.76	1.06
35	Highfat	Control	Stress	2.64	1.1	1.42	0.65	0.86	0.64	0.99	1.38	2.27	1.35	2.16	2.55	2.1	0.79	2.25	1.14	1.33	0.63	0.88	0.88	0.73	1.02	1.6	1.87	1.82	2.8	1.7	0.9
36	Highfat	Control	Rest	3.24	1.2	1.65	0.77	0.82	0.92	0.92	1.21	1.27	1.65	1.32	1.53	1.33	0.93	1.94	1.26	1.54	0.83	0.79	0.88	0.87	1.25	1.56	1.78	1.35	1.76	1.52	0.8
37	Normal	Control	Rest	0.88	0.95	0.8	0.84	0.9	0.9	0.9	0.95	0.95	0.95	1.1	0.95	0.97	1	0.88	0.95	0.85	0.86	0.9	0.95	0.86	0.88	1.06	1	1.06	0.95	1.05	0.95
38	Normal	Control	Stress	2.3	1	0.83	1.6	1.2	1.3	1.2	1.13	0.9	0.7	0.85	0.88	1.3	1.1	1.6	1.3	0.81	1.4	1.1	1.2	1.3	1.07	0.83	0.7	0.75	1	1.1	1.3
39	Normal	Control	Rest	1.15	1.1	1.25	1.2	1.03	1	0.92	1	1.15	1.03	1	1.05	1.05	1.1	1.15	1.1	1.1	1.11	1	1	0.9	1.04	1.1	1.08	1.1	1.1	0.95	0.95
40	Highfat	Cinnamon	Rest	2.1	0.88	1.35	1.4	1.1	1.08	1.42	1.38	0.92	1.35	0.9	1.19	1.03	0.76	1.97	0.9	1.16	1.26	0.72	0.96	1.12	0.9	0.9	1.24	1.02	1.17	1	0.83
41	Highfat	Cinnamon	Stress	3.3	0.87	1.25	1.17	0.57	0.92	1.15	1.18	1.23	1.8	1.14	1.61	1.19	0.74	1.89	1.4	1.96	0.76	0.71	0.74	0.75	1.4	1.72	1.64	1.33	1.52	1.76	0.97
42	Highfat	Cinnamon	Rest	3.3	1	1.25	1.57	1.09	1.12	1.62	1.03	1.04	1.65	0.72	1.53	0.98	1.45	2	1.02	1.17	1.44	1.2	1.04	1.24	1.32	1.1	1.5	1.54	1.28	1.3	1.1
43	Highfat	Control	Rest	2.64	1.13	1.33	0.81	0.61	0.73	0.76	0.93	1.23	1.35	1.08	1.4	1.21	0.8	1.71	1	1.27	1	0.77	0.66	0.74	1.08	1.57	1.76	1.37	1.36	1.53	0.77
44	Highfat	Control	Stress	3.15	1.2	1.32	1	0.74	0.58	0.68	1.01	2.1	1.8	1.5	1.61	1.21	0.76	2	1.03	0.21	1.03	0.78	0.6	0.74	1.62	2.5	1.61	2.03	1.4	1.32	0.7
45	Highfat	Control	Rest	3.45	1.39	1.69	1.04	0.8	0.84	0.99	1.26	1.49	1.84	1.3	2.1	1.68	1.02	1.9	1.44	1.68	0.96	0.92	0.82	0.87	1.05	1.72	1.87	1.47	1.84	1.7	0.71
46	Normal	Cinnamon	Rest	1.05	1	1	1.3	1.2	1.1	1.3	0.92	1.1	1.1	0.85	1	1	1.4	0.9	0.95	0.96	1.2	1.1	1.1	1.2	0.85	1.3	1	0.96	1.08	0.8	1.15
47	Normal	Cinnamon	Stress	3	1.2	1.1	1.3	1.5	0.9	0.87	1.2	2	0.6	1.45	1.8	1.6	1.3	2.4	0.8	1.3	1.2	1.4	0.98	0.82	1.3	1.5	0.7	1.45	1.5	1.7	1.3
50	Highfat	Cinnamon	Stress	2.16	1.31	1.35	0.81	0.9	0.76	0.86	1.02	1.88	1.27	1.56	1.67	1.31	1.2	2	0.97	1.82	0.81	0.84	0.96	0.95	1.03	1.8	2	1.68	2.32	1.1	0.93
53	Highfat	Control	Stress	3.18	1.13	1.8	0.67	0.63	0.92	0.63	1.32	2.53	1.42	1.98	2.12	1.75	0.72	1.96	1.38	1.54	0.72	0.72	0.44	0.87	1.08	3	1.36	1.33	2.64	1.36	0.76
56	Normal	Cinnamon	Stress	1.6	1.2	1.5	0.76	1.6	0.75	1.1	0.9	1.9	0.4	1.2	0.7	1.35	0.8	1.78	1.2	1.2	0.7	1.3	0.8	1.13	0.84	1.3	0.82	1.1	0.8	1.8	0.8
57	Normal	Cinnamon	Rest	1.2	1.2	1.2	1.07	1.2	1.2	2.1	1.2	0.8	1.1	0.87	1.05	0.85	1.2	0.85	1.05	1.2	1.2	1.3	1.3	1.7	1.1	1.1	0.9	1.03	0.95	0.85	1.3
59	Normal	Control	Stress	1.4	1.7	1.37	0.9	1.8	1.5	1.84	0.92	1.5	0.9	1.4	1.4	1.3	1.4	1.05	1.4	1.7	0.85	1.5	1.6	1.35	0.86	1.43	1.05	1.4	1.2	1	1.2
62	Highfat	Control	Stress	2.85	1.08	1.35	0.72	0.9	0.72	0.92	1.2	2.66	0.9	2.04	1.44	2.24	0.8	1.62	1.5	1.26	0.67	0.96	0.96	0.7	1.41	2.55	1.53	2.24	2.72	2.1	0.68
64	Normal	Cinnamon	Stress	1.33	1	0.73	1.1	0.9	1	0.91	1.4	2.3	0.58	1.55	1.8	0.85	0.6	0.93	0.85	0.8	1.3	0.93	1.1	0.96	1.5	2.1	0.9	1.5	1.6	0.7	0.8
68	Normal	Control	Stress	2.9	1.8	1.45	1.7	1.3	0.83	1.63	1.2	1.3	0.95	0.87	0.86	0.7	0.95	1.3	1.6	1.46	1.5	1.2	0.75	1.7	1.3	1.42	1.3	0.98	0.9	0.77	0.83
71	Highfat	Cinnamon	Stress	2.61	0.85	1.87	1.13	0.97	0.73	1.17	1.34	1.62	1.95	1.08	1.87	1.16	1.27	1.88	1.26	1.2	1.07	0.96	0.9	0.91	1.4	1.72	1.87	1.4	2	1.8	0.72
73	Normal	Cinnamon	Rest	2.1	1.2	1.9	0.8	1.5	0.6	0.9	1.3	2	1.4	1.1	0.9	1.4	0.7	1.75	0.85	1.4	0.72	1.4	0.78	0.91	1.55	1.5	1.3	1.4	0.85	1.5	0.81
77	Normal	Control	Stress	1.3	3	0.81	1.5	1.5	1.2	1.43	1.15	1.37	1	1.5	1.4	1.3	1.1	1.16	1.8	0.83	1.4	1.45	1.3	1.5	1.2	1.24	1.4	1.5	1.2	1.2	1.15
80	Highfat	Cinnamon	Stress	3.18	1.31	1.59	1.17	0.82	0.92	1.12	1.18	1.76	1.65	1.25	2.21	1.68	0.76	1.7	0.95	1.68	1.03	0.74	0.86	0.73	0.95	1.4	1.62	1.2	1.5	1.42	0.93
83	Highfat	Control	Stress	3.15	1.43	1.95	0.66	0.89	0.66	0.67	1.3	2.21	1.18	1.62	1.38	2.1	0.98	1.9	1.56	1.82	0.81	0.92	0.36	0.75	1.38	2.62	1.87	1.89	2.2	2	0.9
86	Normal	Control	Stress	2.1	1.5	1.5	1.7	1.6	1.2	1.5	1.2	1.3	0.7	1.1	1.39	1.1	1.3	1.3	1.3	1.6	1.3	1.5	1.3	1.3	1.23	1.2	0.75	0.97	1.15	1.3	1.3
89	Highfat	Cinnamon	Stress	2.55	0.93	1.4	0.99	0.81	0.96	0.81	1.26	1.36	1.8	1.32	1.61	1.82	1.02	1.54	1.15	1.61	0.95	0.96	0.96	1	0.87	1.66	1.78	1.25	2	1.9	1
92	Highfat	Control	Stress	3.6	1.12	1.46	0.54	0.66	0.6	0.63	1.1	2.14	1.8	2.16	2.71	2.03	0.74	2.25	1.44	1.96	0.67	1.04	0.6	0.77	1.44	2.4	1.53	2.1	2.56	2.4	0.72
95	Normal	Cinnamon	Stress	1.2	0.9	1.5	0.7	1.6	0.9	1.1	0.95	1.8	0.37	1.2	1.7	1.6	0.75	0.9	0.8	1.5	0.7	1.65	0.8	0.85	0.8	1.8	0.7	1.5	1.5	1.8	0.82
