# Supplementary material for: Stress exposure alters brain mRNA expression of the genes involved in insulin signalling, an effect modified by a high fat/high fructose diet and cinnamon supplement
Source: PLoS One. 2018 May 29;13(5):e0197094. doi: 10.1371/journal.pone.0197094 (PMC5973592; doi:10.1371/journal.pone.0197094)
Supplement: S2 Table — (XLSX) [file pone.0197094.s002.xlsx]

## Sheet: Behavior
S2 Table. Data related to open field test. The 2 factors are Diet (highfat vs. Normal), Supplement (Cinnamon vs. Control). "OF" relates to data corresponding to the entire open field assessment. "Center" relates to the assessment limited to the central part of the open field.
N° rat	Diet	Cinnamon	Stress	Defecation	OF Grooming Nbr	OF Grooming duration	OF Rearing Nbr	OF Rearing Duration	OF Inactivity duration	OF Distance	Center Enter Nbr	Center Inactivity duration	Center Duration	Center Distance
2	Highfat	Cinnamon	Stress	3	1	9.1	28	63.4	464	2997.4	8	2.6	20.7	427
23	Highfat	Cinnamon	Stress	9	2	42.3	37	57	433.6	4238.1	7	1.9	12.7	236
32	Highfat	Cinnamon	Stress	7	2	55.8	31	62.7	506.1	2443.8	3	19.3	31.2	196.2
41	Highfat	Cinnamon	Stress	7	1	14.4	18	40	452.7	3216.4	10	68	101.8	670.7
50	Highfat	Cinnamon	Stress	1	2	42.4	18	23.8	460	3925.8	7	1.3	13	329.1
71	Highfat	Cinnamon	Stress	5	1	23.9	18	31.3	508.5	2236.2	3	10.1	27.4	280.3
80	Highfat	Cinnamon	Stress	5	1	17.4	4	7.5	575.6	1023.7	1	1.3	6.7	77.6
89	Highfat	Cinnamon	Stress	10	3	22.3	1	0.6	577.5	894	1	8.2	14.9	101
98	Highfat	Cinnamon	Stress	4	1	26	7	17	558.7	1527.7	1	2.6	6.6	65.5
119	Highfat	Cinnamon	Stress	2	2	38.1	26	80.5	351.6	4174.9	9	2	13.8	295.4
5	Highfat	Control	Stress	6	1	54.1	18	37	448.5	3443.6	18	42.2	85	892.1
14	Highfat	Control	Stress	11	1	34.1	31	69.1	463.1	3284.6	2	8.7	22.8	222.8
35	Highfat	Control	Stress	6	3	82.5	6	8.4	572.6	1276.9	1	0.1	2.7	49.9
44	Highfat	Control	Stress	5	1	42.6	34	72.8	424.5	4332.5	18	10.3	37.8	699.8
53	Highfat	Control	Stress	4	6	66.9	8	12.4	540.5	1754.8	3	2.1	12.4	234.4
62	Highfat	Control	Stress	0	2	28.7	31	67.4	417.9	3376.7	6	12.9	41.1	435.5
83	Highfat	Control	Stress	8	2	97.9	5	16.5	555.2	1280.5	1	5.7	16.2	114.8
92	Highfat	Control	Stress	5	2	37.6	13	23	515.6	2115.7	4	2.3	14.1	259.2
101	Highfat	Control	Stress	4	8	138.9	17	31.9	483.8	2600.9	6	2.9	15.3	199.9
110	Highfat	Control	Stress	3	0	0	19	35.1	474.3	3429.8	9	1.2	16	525.6
8	Normal	Cinnamon	Stress	1	1	38.7	15	28.3	540.4	1841.9	6	2.7	11.7	179.5
17	Normal	Cinnamon	Stress	4	2	46.6	26	59.6	465	3920.8	4	0.2	6.1	163.7
26	Normal	Cinnamon	Stress	6	1	10.7	12	23.4	527.8	1914.7	3	1.5	8	121.9
47	Normal	Cinnamon	Stress	4	2	37.5	36	75	382.1	4485.7	13	18.4	80.8	1242.3
56	Normal	Cinnamon	Stress	4	2	20.9	25	42.3	495.4	2832	1	2.1	11.5	121.7
64	Normal	Cinnamon	Stress	1	2	27.1	24	57.3	423.8	4059.9	15	12.4	51	936.3
74	Normal	Cinnamon	Stress	3	2	41.9	16	34.1	489	2470	4	5.7	25.8	318.9
95	Normal	Cinnamon	Stress	5	4	127	24	41.5	488.6	2442.7	1	5.8	12.4	93.4
104	Normal	Cinnamon	Stress	6	8	161.4	16	23.9	498.3	2440.7	2	35.5	62.9	389
113	Normal	Cinnamon	Stress	2	5	68.3	22	63.4	327.5	4995.9	5	1.6	9.6	183.1
11	Normal	Control	Stress	1	2	58.6	13	22.3	551.4	1466.9	2	5.3	15.6	154.6
20	Normal	Control	Stress	3	1	58.4	13	23.2	533	1788.6	2	7.7	21	196.5
29	Normal	Control	Stress	0	2	79	31	67.5	401.1	4515.4	15	16.3	56.5	1017.4
38	Normal	Control	Stress	4	3	33.4	14	24.9	485.8	2582.5	7	20.8	46.6	450.2
59	Normal	Control	Stress	6	1	50.4	20	41.8	501.9	2088	1	14	23.3	146.3
68	Normal	Control	Stress	2	4	58	23	39.6	478.8	3430.3	2	6.7	19.7	203.2
77	Normal	Control	Stress	5	6	97	43	74.7	464.5	3291.2	4	41.7	61.6	478.2
86	Normal	Control	Stress	3	4	42.8	10	19.3	525.6	2259.3	4	1.3	4.2	70.7
107	Normal	Control	Stress	4	1	24.5	41	51.8	277.9	8208.3	27	20.7	83.4	1829.2
116	Normal	Control	Stress	6	4	96.7	18	43.5	435.4	3655.3	1	1.5	6.2	62.2
