# Supplementary material for: Stress exposure alters brain mRNA expression of the genes involved in insulin signalling, an effect modified by a high fat/high fructose diet and cinnamon supplement
Source: PLoS One. 2018 May 29;13(5):e0197094. doi: 10.1371/journal.pone.0197094 (PMC5973592; doi:10.1371/journal.pone.0197094)
Supplement: S3 Table — (XLSX) [file pone.0197094.s003.xlsx]

## Sheet: Feuil1
S3 Table. Data related to blood corticosterone dosage. The 3 factors are: Diet (Highfat vs. Normal), Supplement (Cinnamon vs. Control) and Stress (Rest vs. Stress).
N° rat	Diet	Cinnamon	Stress	Corticosterone
1	Highfat	Cinnamon	Rest	42.8623
3	Highfat	Cinnamon	Rest	31.9435
22	Highfat	Cinnamon	Rest	52.5932
24	Highfat	Cinnamon	Rest	14.6008
31	Highfat	Cinnamon	Rest	105.36
33	Highfat	Cinnamon	Rest	67.5231
40	Highfat	Cinnamon	Rest	60.0964
42	Highfat	Cinnamon	Rest	10.1234
49	Highfat	Cinnamon	Rest	20.5906
51	Highfat	Cinnamon	Rest	2.40628
70	Highfat	Cinnamon	Rest	13.8119
72	Highfat	Cinnamon	Rest	106.492
79	Highfat	Cinnamon	Rest	11.2835
81	Highfat	Cinnamon	Rest	10.1481
88	Highfat	Cinnamon	Rest	13.0335
90	Highfat	Cinnamon	Rest	13.2083
97	Highfat	Cinnamon	Rest	14.8903
99	Highfat	Cinnamon	Rest	13.4026
118	Highfat	Cinnamon	Rest	49.1379
120	Highfat	Cinnamon	Rest	7.96431
2	Highfat	Cinnamon	Stress	448.264
23	Highfat	Cinnamon	Stress	324.207
32	Highfat	Cinnamon	Stress	464.655
41	Highfat	Cinnamon	Stress	396.947
50	Highfat	Cinnamon	Stress	526.366
71	Highfat	Cinnamon	Stress	486.472
80	Highfat	Cinnamon	Stress	420.822
89	Highfat	Cinnamon	Stress	478.956
98	Highfat	Cinnamon	Stress	206.991
119	Highfat	Cinnamon	Stress
4	Highfat	Control	Rest	13.89
6	Highfat	Control	Rest	9.16656
13	Highfat	Control	Rest	6.78552
15	Highfat	Control	Rest	14.9726
34	Highfat	Control	Rest	312.014
36	Highfat	Control	Rest	57.2012
43	Highfat	Control	Rest	31.7063
45	Highfat	Control	Rest	16.9284
52	Highfat	Control	Rest	14.2977
54	Highfat	Control	Rest	161.978
61	Highfat	Control	Rest	16.968
63	Highfat	Control	Rest	4.3405
82	Highfat	Control	Rest	6.91234
84	Highfat	Control	Rest	56.7273
91	Highfat	Control	Rest	6.10791
93	Highfat	Control	Rest	56.5983
100	Highfat	Control	Rest	15.1539
102	Highfat	Control	Rest	10.4252
109	Highfat	Control	Rest	6.27821
111	Highfat	Control	Rest	13.0559
5	Highfat	Control	Stress	396.426
14	Highfat	Control	Stress	515.61
35	Highfat	Control	Stress	464.896
44	Highfat	Control	Stress	439.173
53	Highfat	Control	Stress	381.667
62	Highfat	Control	Stress	372.452
83	Highfat	Control	Stress	576.005
92	Highfat	Control	Stress	399.222
101	Highfat	Control	Stress	218.995
110	Highfat	Control	Stress	251.283
7	Normal	Cinnamon	Rest	5.63817
9	Normal	Cinnamon	Rest	27.8674
16	Normal	Cinnamon	Rest	62.4815
18	Normal	Cinnamon	Rest	17.9554
25	Normal	Cinnamon	Rest	102.568
27	Normal	Cinnamon	Rest	35.7058
46	Normal	Cinnamon	Rest	181.712
48	Normal	Cinnamon	Rest	201.969
55	Normal	Cinnamon	Rest	23.7319
57	Normal	Cinnamon	Rest	14.7757
65	Normal	Cinnamon	Rest	11.4887
66	Normal	Cinnamon	Rest	7.47103
73	Normal	Cinnamon	Rest	26.978
75	Normal	Cinnamon	Rest	7.03946
94	Normal	Cinnamon	Rest	22.1459
96	Normal	Cinnamon	Rest	8.2953
103	Normal	Cinnamon	Rest	13.3614
105	Normal	Cinnamon	Rest	34.4495
112	Normal	Cinnamon	Rest	40.8806
114	Normal	Cinnamon	Rest	47.0399
8	Normal	Cinnamon	Stress	495.582
17	Normal	Cinnamon	Stress	396.384
26	Normal	Cinnamon	Stress	402.141
47	Normal	Cinnamon	Stress	451.433
56	Normal	Cinnamon	Stress	646.489
64	Normal	Cinnamon	Stress	392.647
74	Normal	Cinnamon	Stress	442.198
95	Normal	Cinnamon	Stress	459.51
104	Normal	Cinnamon	Stress	376.957
113	Normal	Cinnamon	Stress	294.758
10	Normal	Control	Rest	84.488
12	Normal	Control	Rest	139.742
19	Normal	Control	Rest	14.2244
21	Normal	Control	Rest	10.5039
28	Normal	Control	Rest	35.5824
30	Normal	Control	Rest	16.532
37	Normal	Control	Rest	25.0877
39	Normal	Control	Rest	70.9058
58	Normal	Control	Rest	80.5523
60	Normal	Control	Rest	106.358
67	Normal	Control	Rest	6.06154
69	Normal	Control	Rest	11.72
76	Normal	Control	Rest	187.777
78	Normal	Control	Rest	62.1716
85	Normal	Control	Rest	23.375
87	Normal	Control	Rest	78.1229
106	Normal	Control	Rest	34.641
108	Normal	Control	Rest	168.528
115	Normal	Control	Rest	12.6042
117	Normal	Control	Rest	13.0961
11	Normal	Control	Stress	415.344
20	Normal	Control	Stress	546.273
29	Normal	Control	Stress	304.845
38	Normal	Control	Stress	518.15
59	Normal	Control	Stress	1057.62
68	Normal	Control	Stress	339.576
77	Normal	Control	Stress	402.444
86	Normal	Control	Stress	726.186
107	Normal	Control	Stress	731.951
116	Normal	Control	Stress	511.365
